# Supplementary material for: Clinical Impact of Pre-Procedural Percutaneous Coronary Intervention in Low- and Intermediate-Risk Transcatheter Aortic Valve Replacement Recipients
Source: J Pers Med. 2021 Jul 3;11(7):633. doi: 10.3390/jpm11070633 (PMC8304453; doi:10.3390/jpm11070633)
Supplement: Supplementary file 1 [file jpm-11-00633-s001.zip]

Archive with 1 entries (1 files):
- jpm-1256883-SI.pdf
